# Supplementary material for: Maize lethal necrosis (MLN): Efforts toward containing the spread and impact of a devastating transboundary disease in sub-Saharan Africa
Source: Virus Res. 2020 Jun;282:197943. doi: 10.1016/j.virusres.2020.197943 (PMC7221342; doi:10.1016/j.virusres.2020.197943)
Supplement: Supplementary file 1 [file mmc1.zip › Data Profile.xml]

<?xml version="1.0" encoding="UTF-8" standalone="no"?><data:data><datasets><author>b.m.prasanna@cgiar.org</author><type>0</type><dataset><value>1</value><reason>Data will be made available on request</reason><comments/></dataset></datasets></data:data>
